# Supplementary material for: Comparative genomics of four closely related Clostridium perfringens bacteriophages reveals variable evolution among core genes with therapeutic potential
Source: BMC Genomics. 2011 Jun 1;12:282. doi: 10.1186/1471-2164-12-282 (PMC3118219; doi:10.1186/1471-2164-12-282)
Supplement: Additional file 2 — Additional_File2_TableS3.xls. Gene predictions, annotations, and genome coordinates. [file 1471-2164-12-282-S2.XLS]

## Sheet: gene_table
Gene_num	pfam	pfam_annot	COG	COG_annot	Product	Coords	DNA_length	Prot_length	COG_category
9O_01					hypothetical protein	79..426(+)	348bp	115aa
9O_02	pfam04466	Terminase_3			Phage terminase large subunit.	1409..1675(+)	267bp	88aa
9O_03	pfam11753	DUF3310			Protein of unknwon function (DUF3310).	1687..2058(+)	372bp	123aa
9O_04	pfam05133	Phage_prot_Gp6			Phage portal protein, SPP1 Gp6-like.	2060..3415(+)	1356bp	451aa
9O_05					hypothetical protein	3454..3717(+)	264bp	87aa
9O_06					hypothetical protein	5324..5947(+)	624bp	207aa
9O_07					hypothetical protein	6804..6929(-)	126bp	41aa
9O_08					hypothetical protein	7054..7182(+)	129bp	42aa
9O_09	pfam05272	VirE	COG5545	Predicted P-loop ATPase and inactivated derivatives	Predicted P-loop ATPase and inactivated derivatives	7196..8455(+)	1260bp	419aa	[R] General function prediction only
9O_10	pfam06810	Phage_GP20			Phage minor structural protein GP20.	9517..10107(+)	591bp	196aa
9O_11	pfam11651	P22_CoatProtein			P22 coat protein - gene protein 5.	10130..10960(+)	831bp	276aa
9O_12					hypothetical protein	13012..13998(+)	987bp	328aa
9O_13					hypothetical protein	14000..14470(+)	471bp	156aa
9O_14					hypothetical protein	14464..14799(+)	336bp	111aa
9O_15					hypothetical protein	14836..15201(+)	366bp	121aa
9O_16					hypothetical protein	15213..15812(+)	600bp	199aa
9O_17					hypothetical protein	15826..16173(+)	348bp	115aa
9O_18	pfam10145	PhageMin_Tail	COG5412	Phage-related protein	phage tail tape measure protein, TP901 family, core region	16479..18821(+)	2343bp	780aa	[S] Function unknown
9O_19	pfam02498	Bro-N	COG3617	Prophage antirepressor	Prophage antirepressor	18906..19577(+)	672bp	223aa	[K] Transcription
9O_20	pfam05709	Sipho_tail	COG4722	Phage-related protein	putative phage tail component, N-terminal domain	19635..20330(+)	696bp	231aa	[S] Function unknown
9O_21	pfam00753	Lactamase_B	COG2333	Predicted hydrolase (metallo-beta-lactamase superfamily)	Predicted hydrolase (metallo-beta-lactamase superfamily)	22091..23155(+)	1065bp	354aa	[R] General function prediction only
9O_22	pfam05036	SPOR	COG0860	N-acetylmuramoyl-L-alanine amidase	N-acetylmuramoyl-L-alanine amidase	25040..25678(+)	639bp	212aa	[M] Cell wall/membrane/envelope biogenesis
9O_23	pfam04531	Phage_holin_1	COG5546	Small integral membrane protein	Small integral membrane protein	25690..25917(+)	228bp	75aa	[S] Function unknown
9O_24					hypothetical protein	25918..26178(+)	261bp	86aa
9O_25	pfam08346	AntA	COG3561	Phage anti-repressor protein	Phage anti-repressor protein	26931..27635(+)	705bp	234aa	[K] Transcription
9O_26					hypothetical protein	27732..27905(+)	174bp	57aa
9O_27					hypothetical protein	27889..28131(+)	243bp	80aa
9O_28					hypothetical protein	28134..28307(+)	174bp	57aa
9O_29					hypothetical protein	28297..28443(+)	147bp	48aa
9O_30					hypothetical protein	28436..28696(+)	261bp	86aa
9O_31					hypothetical protein	28698..28892(+)	195bp	64aa
9O_32					hypothetical protein	29347..29472(+)	126bp	41aa
9O_33					hypothetical protein	29478..29699(+)	222bp	73aa
9O_34					hypothetical protein	29814..30065(+)	252bp	83aa
9O_35	pfam08346	AntA	COG3645	Uncharacterized phage-encoded protein	Uncharacterized phage-encoded protein	30067..30813(+)	747bp	248aa	[S] Function unknown
9O_36					hypothetical protein	30882..31118(+)	237bp	78aa
9O_37					hypothetical protein	31111..31638(+)	528bp	175aa
9O_38					hypothetical protein	31695..31826(+)	132bp	43aa
9O_39					hypothetical protein	32352..32570(+)	219bp	72aa
9O_40	pfam04404	ERF			ERF superfamily.	33120..33710(+)	591bp	196aa
9O_41					hypothetical protein	33710..34279(+)	570bp	189aa
9O_42					hypothetical protein	34272..34439(+)	168bp	55aa
9O_43	pfam02511	Thy1	COG1351	Predicted alternative thymidylate synthase	Predicted alternative thymidylate synthase	34439..35101(+)	663bp	220aa	[F] Nucleotide transport and metabolism
9O_44	pfam00436	SSB	COG0629	Single-stranded DNA-binding protein	Single-stranded DNA-binding protein	35219..35590(+)	372bp	123aa	[L] Replication, recombination and repair
9O_45					hypothetical protein	35602..35847(+)	246bp	81aa
9O_46	pfam01807	zf-CHC2			CHC2 zinc finger.	36243..37211(+)	969bp	322aa
9O_47					hypothetical protein	38153..38482(+)	330bp	109aa
9O_48					hypothetical protein	38483..38698(+)	216bp	71aa
9O_49					hypothetical protein	38984..39592(+)	609bp	202aa
13O_01					hypothetical protein	79..426(+)	348bp	115aa
13O_02	pfam04466	Terminase_3			Phage terminase large subunit.	1409..1675(+)	267bp	88aa
13O_03	pfam11753	DUF3310			Protein of unknwon function (DUF3310).	1687..1890(+)	204bp	67aa
13O_04	pfam05133	Phage_prot_Gp6			Phage portal protein, SPP1 Gp6-like.	1892..3247(+)	1356bp	451aa
13O_05	pfam04233	Phage_Mu_F	COG2369	Uncharacterized protein, homolog of phage Mu protein gp30	Uncharacterized protein, homolog of phage Mu protein gp30	3288..4013(+)	726bp	241aa	[S] Function unknown
13O_06	pfam04883	DUF646			Bacteriophage protein of unknown function (DUF646).	4551..4835(+)	285bp	94aa
13O_07					hypothetical protein	5007..5144(+)	138bp	45aa
13O_08	pfam01507	PAPS_reduct	COG0175	3'-phosphoadenosine 5'-phosphosulfate sulfotransferase (PAPS reductase)/FAD synthetase and related enzymes	3''-phosphoadenosine 5''-phosphosulfate sulfotransferase (PAPS reductase)/FAD synthetase and related enzymes	5154..6122(+)	969bp	322aa	[H] Coenzyme transport and metabolism
13O_09					hypothetical protein	6361..6486(-)	126bp	41aa
13O_10					hypothetical protein	6611..6739(+)	129bp	42aa
13O_11	pfam05272	VirE	COG5545	Predicted P-loop ATPase and inactivated derivatives	Predicted P-loop ATPase and inactivated derivatives	6753..8012(+)	1260bp	419aa	[R] General function prediction only
13O_12	pfam06810	Phage_GP20			Phage minor structural protein GP20.	8648..9238(+)	591bp	196aa
13O_13	pfam11651	P22_CoatProtein			P22 coat protein - gene protein 5.	9261..10091(+)	831bp	276aa
13O_14					hypothetical protein	11067..11264(+)	198bp	65aa
13O_15	pfam00657	Lipase_GDSL	COG2755	Lysophospholipase L1 and related esterases	Lysophospholipase L1 and related esterases	11408..12556(+)	1149bp	382aa	[E] Amino acid transport and metabolism
13O_16					hypothetical protein	12635..12940(+)	306bp	101aa
13O_17					hypothetical protein	12942..13412(+)	471bp	156aa
13O_18					hypothetical protein	13406..13741(+)	336bp	111aa
13O_19					hypothetical protein	13778..14143(+)	366bp	121aa
13O_20					hypothetical protein	14155..14754(+)	600bp	199aa
13O_21					hypothetical protein	14767..15114(+)	348bp	115aa
13O_22					hypothetical protein	15252..15419(+)	168bp	55aa
13O_23	pfam10145	PhageMin_Tail			Phage-related minor tail protein.	15420..16097(+)	678bp	225aa
13O_24	pfam10145	PhageMin_Tail	COG5412	Phage-related protein	Phage-related minor tail protein.	17165..18586(+)	1422bp	473aa	[S] Function unknown
13O_25	pfam02498	Bro-N	COG3617	Prophage antirepressor	Prophage antirepressor	18671..19342(+)	672bp	223aa	[K] Transcription
13O_26	pfam05709	Sipho_tail	COG4722	Phage-related protein	putative phage tail component, N-terminal domain	19400..20095(+)	696bp	231aa	[S] Function unknown
13O_27	pfam00753	Lactamase_B	COG2333	Predicted hydrolase (metallo-beta-lactamase superfamily)	Predicted hydrolase (metallo-beta-lactamase superfamily)	21856..22920(+)	1065bp	354aa	[R] General function prediction only
13O_28	pfam01520	Amidase_3	COG0860	N-acetylmuramoyl-L-alanine amidase	N-acetylmuramoyl-L-alanine amidase	24829..25467(+)	639bp	212aa	[M] Cell wall/membrane/envelope biogenesis
13O_29	pfam04531	Phage_holin_1	COG5546	Small integral membrane protein	Small integral membrane protein	25479..25706(+)	228bp	75aa	[S] Function unknown
13O_30					hypothetical protein	25707..25967(+)	261bp	86aa
13O_31	pfam08346	AntA	COG3561	Phage anti-repressor protein	Phage anti-repressor protein	26720..27424(+)	705bp	234aa	[K] Transcription
13O_32					hypothetical protein	27521..27694(+)	174bp	57aa
13O_33					hypothetical protein	27678..27920(+)	243bp	80aa
13O_34					hypothetical protein	27923..28093(+)	171bp	56aa
13O_35					hypothetical protein	28086..28346(+)	261bp	86aa
13O_36					hypothetical protein	28348..28554(+)	207bp	68aa
13O_37					hypothetical protein	29020..29145(+)	126bp	41aa
13O_38					hypothetical protein	29151..29372(+)	222bp	73aa
13O_39					hypothetical protein	29488..29739(+)	252bp	83aa
13O_40	pfam08346	AntA	COG3645	Uncharacterized phage-encoded protein	Uncharacterized phage-encoded protein	29741..30487(+)	747bp	248aa	[S] Function unknown
13O_41					hypothetical protein	30556..30792(+)	237bp	78aa
13O_42					hypothetical protein	30785..31312(+)	528bp	175aa
13O_43					hypothetical protein	31369..31500(+)	132bp	43aa
13O_44					hypothetical protein	32023..32244(+)	222bp	73aa
13O_45	pfam04404	ERF			ERF superfamily.	32794..33045(+)	252bp	83aa
13O_46	pfam04404	ERF			ERF superfamily.	33063..33383(+)	321bp	106aa
13O_47					hypothetical protein	33383..33952(+)	570bp	189aa
13O_48					hypothetical protein	33945..34112(+)	168bp	55aa
13O_49	pfam02511	Thy1	COG1351	Predicted alternative thymidylate synthase	Predicted alternative thymidylate synthase	34112..34774(+)	663bp	220aa	[F] Nucleotide transport and metabolism
13O_50	pfam00436	SSB	COG0629	Single-stranded DNA-binding protein	single-strand binding protein	34890..35261(+)	372bp	123aa	[L] Replication, recombination and repair
13O_51	pfam01807	zf-CHC2			CHC2 zinc finger.	35682..36647(+)	966bp	321aa
13O_52					hypothetical protein	37099..37428(+)	330bp	109aa
13O_53					hypothetical protein	37429..37644(+)	216bp	71aa
13O_54					hypothetical protein	37766..37981(+)	216bp	71aa
13O_55					hypothetical protein	37986..38327(+)	342bp	113aa
26F_01					hypothetical protein	79..426(+)	348bp	115aa
26F_02	pfam04466	Terminase_3			Phage terminase large subunit.	1409..1675(+)	267bp	88aa
26F_03	pfam11753	DUF3310			Protein of unknwon function (DUF3310).	1687..2058(+)	372bp	123aa
26F_04	pfam05133	Phage_prot_Gp6			Phage portal protein, SPP1 Gp6-like.	2060..3415(+)	1356bp	451aa
26F_05					hypothetical protein	3454..3717(+)	264bp	87aa
26F_06					hypothetical protein	5324..5947(+)	624bp	207aa
26F_07					hypothetical protein	6804..6929(-)	126bp	41aa
26F_08					hypothetical protein	7054..7182(+)	129bp	42aa
26F_09	pfam05272	VirE	COG5545	Predicted P-loop ATPase and inactivated derivatives	Predicted P-loop ATPase and inactivated derivatives	7196..8455(+)	1260bp	419aa	[R] General function prediction only
26F_10	pfam06810	Phage_GP20			Phage minor structural protein GP20.	9112..9702(+)	591bp	196aa
26F_11	pfam11651	P22_CoatProtein			P22 coat protein - gene protein 5.	9725..10555(+)	831bp	276aa
26F_12					hypothetical protein	12607..13593(+)	987bp	328aa
26F_13					hypothetical protein	13595..14065(+)	471bp	156aa
26F_14					hypothetical protein	14059..14394(+)	336bp	111aa
26F_15					hypothetical protein	14431..14796(+)	366bp	121aa
26F_16					hypothetical protein	14808..15407(+)	600bp	199aa
26F_17					hypothetical protein	15421..15768(+)	348bp	115aa
26F_18	pfam10145	PhageMin_Tail	COG5412	Phage-related protein	phage tail tape measure protein, TP901 family, core region	16074..18416(+)	2343bp	780aa	[S] Function unknown
26F_19	pfam02498	Bro-N	COG3617	Prophage antirepressor	Prophage antirepressor	18501..19172(+)	672bp	223aa	[K] Transcription
26F_20	pfam05709	Sipho_tail	COG4722	Phage-related protein	putative phage tail component, N-terminal domain	19230..19925(+)	696bp	231aa	[S] Function unknown
26F_21	pfam00753	Lactamase_B	COG2333	Predicted hydrolase (metallo-beta-lactamase superfamily)	Predicted hydrolase (metallo-beta-lactamase superfamily)	21686..22750(+)	1065bp	354aa	[R] General function prediction only
26F_22	pfam05036	SPOR	COG0860	N-acetylmuramoyl-L-alanine amidase	N-acetylmuramoyl-L-alanine amidase	24635..25273(+)	639bp	212aa	[M] Cell wall/membrane/envelope biogenesis
26F_23	pfam04531	Phage_holin_1	COG5546	Small integral membrane protein	Small integral membrane protein	25285..25512(+)	228bp	75aa	[S] Function unknown
26F_24					hypothetical protein	25513..25773(+)	261bp	86aa
26F_25	pfam08346	AntA	COG3561	Phage anti-repressor protein	Phage anti-repressor protein	26526..27230(+)	705bp	234aa	[K] Transcription
26F_26					hypothetical protein	27327..27500(+)	174bp	57aa
26F_27					hypothetical protein	27484..27726(+)	243bp	80aa
26F_28					hypothetical protein	27729..27902(+)	174bp	57aa
26F_29					hypothetical protein	27892..28038(+)	147bp	48aa
26F_30					hypothetical protein	28031..28291(+)	261bp	86aa
26F_31					hypothetical protein	28293..28487(+)	195bp	64aa
26F_32					hypothetical protein	28942..29067(+)	126bp	41aa
26F_33					hypothetical protein	29073..29294(+)	222bp	73aa
26F_34					hypothetical protein	29409..29660(+)	252bp	83aa
26F_35	pfam08346	AntA	COG3645	Uncharacterized phage-encoded protein	Uncharacterized phage-encoded protein	29662..30408(+)	747bp	248aa	[S] Function unknown
26F_36					hypothetical protein	30477..30713(+)	237bp	78aa
26F_37					hypothetical protein	30706..31233(+)	528bp	175aa
26F_38					hypothetical protein	31290..31421(+)	132bp	43aa
26F_39					hypothetical protein	31946..32164(+)	219bp	72aa
26F_40	pfam04404	ERF			ERF superfamily.	32714..33304(+)	591bp	196aa
26F_41					hypothetical protein	33304..33873(+)	570bp	189aa
26F_42					hypothetical protein	33866..34033(+)	168bp	55aa
26F_43	pfam02511	Thy1	COG1351	Predicted alternative thymidylate synthase	Predicted alternative thymidylate synthase	34033..34695(+)	663bp	220aa	[F] Nucleotide transport and metabolism
26F_44	pfam00436	SSB	COG0629	Single-stranded DNA-binding protein	Single-stranded DNA-binding protein	34813..35184(+)	372bp	123aa	[L] Replication, recombination and repair
26F_45					hypothetical protein	35196..35441(+)	246bp	81aa
26F_46	pfam01807	zf-CHC2			CHC2 zinc finger.	35837..36805(+)	969bp	322aa
26F_47					hypothetical protein	37747..38076(+)	330bp	109aa
26F_48					hypothetical protein	38077..38292(+)	216bp	71aa
34O_01					hypothetical protein	76..423(+)	348bp	115aa
34O_02	pfam04466	Terminase_3			Phage terminase large subunit.	1406..1672(+)	267bp	88aa
34O_03	pfam11753	DUF3310			Protein of unknwon function (DUF3310).	1684..2070(+)	387bp	128aa
34O_04	pfam05133	Phage_prot_Gp6			Phage portal protein, SPP1 Gp6-like.	2072..3427(+)	1356bp	451aa
34O_05	pfam04883	DUF646			Bacteriophage protein of unknown function (DUF646).	4731..5015(+)	285bp	94aa
34O_06					hypothetical protein	5187..5324(+)	138bp	45aa
34O_07	pfam01507	PAPS_reduct	COG0175	3'-phosphoadenosine 5'-phosphosulfate sulfotransferase (PAPS reductase)/FAD synthetase and related enzymes	3''-phosphoadenosine 5''-phosphosulfate sulfotransferase (PAPS reductase)/FAD synthetase and related enzymes	5334..6302(+)	969bp	322aa	[E] Amino acid transport and metabolism
34O_08					hypothetical protein	6541..6666(-)	126bp	41aa
34O_09					hypothetical protein	6791..6919(+)	129bp	42aa
34O_10	pfam05272	VirE	COG5545	Predicted P-loop ATPase and inactivated derivatives	Predicted P-loop ATPase and inactivated derivatives	6933..8192(+)	1260bp	419aa	[R] General function prediction only
34O_11	pfam06810	Phage_GP20			Phage minor structural protein GP20.	8828..9418(+)	591bp	196aa
34O_12	pfam11651	P22_CoatProtein			P22 coat protein - gene protein 5.	9441..10271(+)	831bp	276aa
34O_13	pfam00657	Lipase_GDSL	COG2755	Lysophospholipase L1 and related esterases	Lysophospholipase L1 and related esterases	11338..12705(+)	1368bp	455aa	[E] Amino acid transport and metabolism
34O_14					hypothetical protein	12715..13185(+)	471bp	156aa
34O_15					hypothetical protein	13179..13514(+)	336bp	111aa
34O_16					hypothetical protein	13551..13916(+)	366bp	121aa
34O_17					hypothetical protein	13928..14527(+)	600bp	199aa
34O_18					hypothetical protein	14540..14887(+)	348bp	115aa
34O_19					hypothetical protein	15025..15192(+)	168bp	55aa
34O_20	pfam10145	PhageMin_Tail			Phage-related minor tail protein.	15193..15870(+)	678bp	225aa
34O_21	pfam10145	PhageMin_Tail	COG5412	Phage-related protein	Phage-related minor tail protein.	16938..18359(+)	1422bp	473aa	[S] Function unknown
34O_22					hypothetical protein	18460..18954(+)	495bp	164aa
34O_23	pfam05709	Sipho_tail	COG4722	Phage-related protein	putative phage tail component, N-terminal domain	19013..19708(+)	696bp	231aa	[S] Function unknown
34O_24	pfam00753	Lactamase_B	COG2333	Predicted hydrolase (metallo-beta-lactamase superfamily)	Predicted hydrolase (metallo-beta-lactamase superfamily)	21470..22534(+)	1065bp	354aa	[R] General function prediction only
34O_25	pfam05036	SPOR	COG0860	N-acetylmuramoyl-L-alanine amidase	N-acetylmuramoyl-L-alanine amidase	24442..25083(+)	642bp	213aa	[M] Cell wall/membrane/envelope biogenesis
34O_26	pfam04531	Phage_holin_1	COG5546	Small integral membrane protein	Small integral membrane protein	25095..25322(+)	228bp	75aa	[S] Function unknown
34O_27					hypothetical protein	25323..25583(+)	261bp	86aa
34O_28	pfam08346	AntA	COG3561	Phage anti-repressor protein	Phage anti-repressor protein	26336..27040(+)	705bp	234aa	[K] Transcription
34O_29					hypothetical protein	27294..27536(+)	243bp	80aa
34O_30					hypothetical protein	27539..27712(+)	174bp	57aa
34O_31					hypothetical protein	27702..27848(+)	147bp	48aa
34O_32					hypothetical protein	27841..28101(+)	261bp	86aa
34O_33					hypothetical protein	28103..28309(+)	207bp	68aa
34O_34					hypothetical protein	28775..28900(+)	126bp	41aa
34O_35					hypothetical protein	28906..29127(+)	222bp	73aa
34O_36					hypothetical protein	29243..29494(+)	252bp	83aa
34O_37	pfam08346	AntA	COG3645	Uncharacterized phage-encoded protein	Uncharacterized phage-encoded protein	29496..30242(+)	747bp	248aa	[S] Function unknown
34O_38					hypothetical protein	30311..30547(+)	237bp	78aa
34O_39					hypothetical protein	30540..31067(+)	528bp	175aa
34O_40					hypothetical protein	31124..31255(+)	132bp	43aa
34O_41					hypothetical protein	31781..31999(+)	219bp	72aa
34O_42	pfam04404	ERF			ERF superfamily.	32549..33139(+)	591bp	196aa
34O_43					hypothetical protein	33139..33708(+)	570bp	189aa
34O_44					hypothetical protein	33701..33868(+)	168bp	55aa
34O_45	pfam02511	Thy1	COG1351	Predicted alternative thymidylate synthase	Predicted alternative thymidylate synthase	33868..34530(+)	663bp	220aa	[F] Nucleotide transport and metabolism
34O_46	pfam00436	SSB	COG0629	Single-stranded DNA-binding protein	single-strand binding protein	34646..35017(+)	372bp	123aa	[L] Replication, recombination and repair
34O_47	pfam01807	zf-CHC2			CHC2 zinc finger.	35438..36403(+)	966bp	321aa
34O_48					hypothetical protein	36855..37184(+)	330bp	109aa
34O_49					hypothetical protein	37185..37421(+)	237bp	78aa
34O_50					hypothetical protein	37411..37626(+)	216bp	71aa
34O_51					hypothetical protein	37626..37745(+)	120bp	39aa
